# Supplementary material for: A Mendelian randomization study of serum uric acid with the risk of venous thromboembolism
Source: Arthritis Res Ther. 2023 Jul 19;25:122. doi: 10.1186/s13075-023-03115-6 (PMC10354911; doi:10.1186/s13075-023-03115-6)
Supplement: Supplementary file 1 — Additional file 1: Supplementary Table 1. Genetic variants used in the MR analyses. Supplementary Table 2. SNPs associated with VTE risk factors (PhenoScanner V2 database, p<1E-05). Supplementary Table 3. MR Analysis after adjusting for potential VTE risk factors. Supplementary Table 4. Pleiotropy tests of urate instrumental variables after adjusting for potential VTE risk factors in GWAS for VTE and its subtypes. [file 13075_2023_3115_MOESM1_ESM.xlsx]

## Sheet: sTable 1
Supplementary Table 1. Genetic variants used in the MR analyses.
	SNP	EA	OA	EAF	Beta	Se	Pval	N	R2	F-statistic
80 SNPs for the associations between uric acid (CKDGen) and VTE, DVT, and PE
1	rs10223666	C	G	0.7	0.046445	0.004241	6.62e-28	278592	0.00043	119.91
2	rs10405423	A	C	0.66	0.03865	0.004143	1.07e-20	278592	0.000312	87.03
3	rs1047891	A	C	0.31	-0.023735	0.004235	2.09e-08	277643	0.000113	31.41
4	rs10480300	T	C	0.28	0.030123	0.004348	4.26e-12	288618	0.000166	48
5	rs10774625	A	G	0.48	0.032335	0.003861	5.54e-17	287592	0.000244	70.14
6	rs10851885	A	G	0.76	-0.05396	0.004575	4.16e-32	284120	0.000489	139.11
7	rs10857147	A	T	0.71	0.024332	0.004349	2.21e-08	278593	0.000112	31.3
8	rs10892354	T	C	0.38	0.030101	0.004116	2.6e-13	277641	0.000193	53.49
9	rs10910845	A	C	0.47	0.057964	0.003837	1.5e-51	283010	0.000806	228.16
10	rs10942549	C	G	0.31	-0.042149	0.004318	1.64e-22	276023	0.000345	95.29
11	rs10956924	T	C	0.28	-0.023868	0.004238	1.79e-08	288639	0.00011	31.72
12	rs10971420	T	C	0.69	0.030745	0.004069	4.14e-14	288636	0.000198	57.1
13	rs11128111	T	C	0.48	-0.020891	0.003823	4.64e-08	287695	0.000104	29.86
14	rs11551890	A	G	0.51	0.02308	0.004136	2.4e-08	278592	0.000112	31.14
15	rs11644696	A	G	0.48	0.022064	0.00389	1.41e-08	282882	0.000114	32.17
16	rs11663816	T	C	0.73	-0.030377	0.004288	1.4e-12	287530	0.000175	50.18
17	rs11683692	T	C	0.94	-0.048213	0.008483	1.32e-08	288437	0.000112	32.3
18	rs1171617	T	G	0.77	0.079207	0.004599	1.81e-66	284121	0.001043	296.61
19	rs12037861	A	T	0.7	0.023078	0.004181	3.39e-08	288589	0.000106	30.47
20	rs12313306	T	C	0.25	-0.076333	0.004487	6.74e-65	288627	0.001002	289.4
21	rs1234413	T	C	0.44	-0.022345	0.00386	7.08e-09	286453	0.000117	33.51
22	rs12423664	A	G	0.15	0.041927	0.005691	1.75e-13	264812	0.000205	54.27
23	rs12472381	A	G	0.39	0.021931	0.003895	1.8e-08	288571	0.00011	31.7
24	rs12530084	T	C	0.22	0.06643	0.004576	9.55e-48	288619	0.00073	210.73
25	rs1260326	T	C	0.4	0.069602	0.003963	4.61e-69	274066	0.001124	308.52
26	rs12908437	T	C	0.38	0.045764	0.003985	1.56e-30	281967	0.000468	131.92
27	rs12987661	T	C	0.87	0.041324	0.005836	1.44e-12	287695	0.000174	50.13
28	rs13226650	A	G	0.81	0.048744	0.004868	1.34e-23	287697	0.000348	100.25
29	rs1359232	A	C	0.47	-0.090844	0.003803	4.1e-126	288594	0.001973	570.61
30	rs141990161	T	C	0.98	0.132789	0.023496	1.59e-08	218838	0.000146	31.94
31	rs1440411	T	C	0.57	-0.027552	0.00387	1.08e-12	288622	0.000176	50.69
32	rs1478604	T	C	0.71	-0.026249	0.004209	4.49e-10	284118	0.000137	38.89
33	rs17050272	A	G	0.42	0.031806	0.00399	1.57e-15	282289	0.000225	63.54
34	rs1800961	T	C	0.03	-0.075792	0.011856	1.63e-10	258750	0.000158	40.87
35	rs187355703	C	G	0.97	-0.086139	0.01293	2.7e-11	275790	0.000161	44.38
36	rs2070803	A	G	0.58	0.052586	0.003916	4.09e-41	288544	0.000625	180.34
37	rs219781	T	G	0.25	-0.025151	0.004448	1.56e-08	284119	0.000113	31.97
38	rs2453580	T	C	0.6	0.024703	0.004006	7.01e-10	282286	0.000135	38.02
39	rs2581817	C	G	0.42	0.047911	0.00388	4.87e-35	288632	0.000528	152.52
40	rs2760215	T	C	0.5	-0.024985	0.003815	5.81e-11	288645	0.000149	42.88
41	rs28530689	A	C	0.51	0.032213	0.003892	1.27e-16	278591	0.000246	68.5
42	rs2867112	T	G	0.83	0.035023	0.005144	9.84e-12	288642	0.000161	46.36
43	rs2868194	T	C	0.41	-0.026759	0.003922	8.9e-12	278590	0.000167	46.56
44	rs2943539	T	C	0.48	0.04144	0.003783	6.42e-28	287681	0.000417	119.97
45	rs34861762	T	C	0.42	0.034282	0.00383	3.5e-19	288627	0.000278	80.13
46	rs35198068	T	C	0.71	0.024734	0.004249	5.85e-09	278591	0.000122	33.88
47	rs35396326	C	G	0.7	0.024742	0.004428	2.3e-08	278591	0.000112	31.22
48	rs35506085	A	G	0.19	-0.028758	0.005079	1.5e-08	277229	0.000116	32.06
49	rs3862387	T	G	0.87	-0.033085	0.005612	3.74e-09	288640	0.00012	34.75
50	rs3925584	T	C	0.55	0.030389	0.003816	1.66e-15	286054	0.000222	63.43
51	rs4447862	C	G	0.73	0.330093	0.004214	1e-200	288585	0.020823	6136.85
52	rs455213	T	C	0.54	-0.026532	0.003857	6.05e-12	278592	0.00017	47.31
53	rs4646068	T	C	0.69	0.02366	0.004097	7.71e-09	288644	0.000116	33.35
54	rs4808762	T	C	0.72	-0.024229	0.004267	1.36e-08	285445	0.000113	32.25
55	rs4897160	A	G	0.48	0.029735	0.003885	1.96e-14	284118	0.000206	58.57
56	rs4997081	C	G	0.2	-0.030192	0.004833	4.18e-10	287956	0.000136	39.03
57	rs56106601	A	C	0.95	0.060781	0.009122	2.67e-11	275822	0.000161	44.4
58	rs57652769	T	C	0.31	-0.036197	0.004213	8.56e-18	282833	0.000261	73.82
59	rs6119510	T	G	0.6	-0.023095	0.003901	3.2e-09	288574	0.000121	35.06
60	rs62052820	A	G	0.21	0.041401	0.004748	2.81e-18	277641	0.000274	76.02
61	rs62128132	T	C	0.97	-0.117564	0.014709	1.32e-15	212647	0.0003	63.88
62	rs62294340	A	G	0.36	-0.021858	0.00401	5e-08	277618	0.000107	29.72
63	rs62435145	T	G	0.69	0.041662	0.005079	2.36e-16	220265	0.000305	67.28
64	rs626277	A	C	0.59	0.025914	0.003889	2.69e-11	285517	0.000155	44.39
65	rs71456318	A	C	0.48	0.079027	0.003883	4.41e-92	288615	0.001433	414.23
66	rs7267595	A	C	0.51	0.022524	0.003803	3.15e-09	287509	0.000122	35.09
67	rs7303595	A	T	0.34	0.025313	0.004106	7.05e-10	278591	0.000136	38.01
68	rs74440730	A	C	0.89	-0.03682	0.006156	2.22e-09	288637	0.000124	35.77
69	rs74904971	A	C	0.11	0.25415	0.006053	1e-200	288632	0.006071	1763.06
70	rs76004499	C	G	0.97	-0.073671	0.01333	3.26e-08	263559	0.000116	30.54
71	rs7640441	A	C	0.25	-0.027525	0.004533	1.26e-09	284119	0.00013	36.88
72	rs79598313	T	C	0.03	0.09962	0.012855	9.22e-15	286196	0.00021	60.06
73	rs7986094	A	C	0.3	-0.023916	0.004243	1.74e-08	288576	0.00011	31.77
74	rs8050136	A	C	0.4	0.02464	0.003888	2.34e-10	283010	0.000142	40.16
75	rs861536	A	G	0.62	0.0238	0.003976	2.16e-09	282915	0.000127	35.82
76	rs9287911	A	T	0.25	0.038206	0.004463	1.13e-17	278591	0.000263	73.28
77	rs9288447	T	C	0.55	-0.022527	0.003807	3.27e-09	288639	0.000121	35.02
78	rs9420446	T	C	0.14	-0.038016	0.0056	1.13e-11	288594	0.00016	46.09
79	rs98270	A	G	0.36	0.021718	0.003962	4.21e-08	288592	0.000104	30.05
80	rs9895661	T	C	0.82	0.050208	0.0051	7.23e-23	282862	0.000343	96.92
SUM									0.049002	14134
219 SNPs for the associations between uric acid (UKB) and VTE, DVT, and PE
1	rs10022105	C	T	0.09	-0.025711	0.003518	2.7e-13	343836	0.000155	53.43
2	rs10064782	G	A	0.25	0.015345	0.002347	6.28e-11	343836	0.000124	42.74
3	rs10160397	C	T	0.39	0.011442	0.002082	3.9e-08	343836	8.8e-05	30.2
4	rs10164318	G	T	0.67	-0.019685	0.002168	1.09e-19	343836	0.00024	82.46
5	rs10193587	C	T	0.23	-0.013484	0.002436	3.09e-08	343836	8.9e-05	30.65
6	rs10196697	A	G	0.39	-0.011756	0.002086	1.73e-08	343836	9.2e-05	31.78
7	rs10210970	T	C	0.13	0.017682	0.003031	5.45e-09	343836	9.9e-05	34.02
8	rs10224210	C	T	0.28	0.026693	0.002259	3.27e-32	343836	0.000406	139.62
9	rs10405423	A	C	0.66	0.023016	0.002164	2.1e-26	343836	0.000329	113.08
10	rs1047891	A	C	0.32	-0.027571	0.002186	1.82e-36	343836	0.000463	159.11
11	rs10754894	A	G	0.31	-0.021522	0.002187	7.44e-23	343836	0.000282	96.88
12	rs10782230	A	G	0.48	0.01481	0.002034	3.35e-13	343836	0.000154	53
13	rs10797999	T	C	0.41	-0.013044	0.00207	2.97e-10	343836	0.000115	39.7
14	rs10835675	T	C	0.37	-0.012907	0.002108	9.17e-10	343836	0.000109	37.49
15	rs10886117	A	G	0.17	0.020193	0.00273	1.39e-13	343836	0.000159	54.72
16	rs10935686	C	T	0.56	-0.012627	0.002046	6.75e-10	343836	0.000111	38.1
17	rs10958567	G	C	0.24	-0.015961	0.002361	1.39e-11	343836	0.000133	45.69
18	rs11072567	G	A	0.51	0.030702	0.002032	1.52e-51	343836	0.000663	228.22
19	rs11108219	C	T	0.22	0.017086	0.00245	3.11e-12	343836	0.000141	48.62
20	rs11128603	G	A	0.12	-0.021478	0.003108	4.84e-12	343836	0.000139	47.75
21	rs111295548	G	A	0.03	-0.031415	0.0056	2.02e-08	343836	9.2e-05	31.47
22	rs111346856	A	G	0.28	0.013965	0.002272	7.94e-10	343836	0.00011	37.78
23	rs11163481	T	G	0.67	0.013343	0.002167	7.43e-10	343836	0.00011	37.91
24	rs11202328	T	C	0.13	-0.025529	0.003013	2.39e-17	343836	0.000209	71.8
25	rs11218783	A	G	0.43	0.011414	0.002059	2.94e-08	343836	8.9e-05	30.74
26	rs112558796	T	C	0.03	0.038025	0.005864	8.89e-11	343836	0.000122	42.06
27	rs113209314	C	T	0.36	-0.013574	0.002121	1.56e-10	343836	0.000119	40.95
28	rs114165349	C	G	0.02	0.080523	0.006748	8.13e-33	343836	0.000414	142.38
29	rs11564722	T	C	0.24	-0.026087	0.002417	3.74e-27	343836	0.000339	116.49
30	rs11600628	T	C	0.17	-0.031211	0.00267	1.49e-31	343836	0.000397	136.6
31	rs116402366	A	G	0.03	0.055468	0.00666	8.22e-17	343836	0.000202	69.36
32	rs11693363	C	A	0.13	-0.030537	0.003013	3.89e-24	343836	0.000299	102.72
33	rs1171614	C	T	0.77	0.05629	0.002412	2.14e-120	343836	0.001582	544.77
34	rs11730059	G	A	0.89	-0.11084	0.003324	1e-200	343836	0.003224	1112.25
35	rs11737795	C	T	0.29	-0.01239	0.00226	4.17e-08	343836	8.7e-05	30.07
36	rs11748431	A	G	0.26	-0.012762	0.002323	3.95e-08	343836	8.8e-05	30.17
37	rs11835818	C	T	0.48	-0.018637	0.002037	5.83e-20	343836	0.000243	83.68
38	rs11854957	T	C	0.22	-0.014368	0.002455	4.86e-09	343836	0.0001	34.25
39	rs11932627	G	T	0.03	0.090867	0.005589	2.04e-59	343836	0.000768	264.35
40	rs12132778	G	C	0.58	-0.011388	0.002074	4.02e-08	343836	8.8e-05	30.14
41	rs12133907	A	C	0.6	0.01917	0.002074	2.36e-20	343836	0.000249	85.47
42	rs12144369	T	C	0.36	-0.012046	0.002164	2.58e-08	343836	9e-05	31
43	rs1229984	C	T	0.98	-0.060041	0.006887	2.84e-18	343836	0.000221	76
44	rs12316443	A	C	0.31	-0.015118	0.002223	1.03e-11	343836	0.000135	46.27
45	rs12363578	T	C	0.43	-0.055638	0.002071	6.85e-159	343836	0.002096	722.09
46	rs12371604	C	T	0.22	-0.014317	0.002458	5.71e-09	343836	9.9e-05	33.93
47	rs12443147	T	C	0.21	-0.014781	0.002493	3.06e-09	343836	0.000102	35.14
48	rs12554192	G	A	0.27	0.014457	0.002289	2.69e-10	343836	0.000116	39.89
49	rs12576996	G	T	0.25	0.037505	0.002372	2.74e-56	343836	0.000727	249.98
50	rs12602520	C	A	0.09	0.020274	0.003612	1.99e-08	343836	9.2e-05	31.5
51	rs1260326	C	T	0.61	-0.049025	0.002078	5.45e-123	343836	0.001616	556.71
52	rs12697963	T	C	0.72	0.014496	0.002276	1.91e-10	343836	0.000118	40.57
53	rs12708477	C	A	0.77	-0.014043	0.002426	7.06e-09	343836	9.7e-05	33.52
54	rs1285875	C	G	0.74	-0.040214	0.002328	7.89e-67	343836	0.000867	298.39
55	rs13006913	A	G	0.71	0.012988	0.002228	5.58e-09	343836	9.9e-05	33.98
56	rs13107325	T	C	0.07	-0.031043	0.003867	1e-15	343836	0.000187	64.44
57	rs13153909	A	T	0.67	0.014124	0.002186	1.05e-10	343836	0.000121	41.73
58	rs1317983	C	T	0.69	0.031692	0.002201	5.57e-47	343836	0.000602	207.27
59	rs13240994	C	T	0.2	-0.034945	0.002541	5.09e-43	343836	0.00055	189.12
60	rs13316	A	C	0.43	-0.011652	0.002086	2.32e-08	343836	9.1e-05	31.21
61	rs13411042	A	C	0.48	0.01667	0.002036	2.63e-16	343836	0.000195	67.06
62	rs140254647	C	T	0.22	-0.01576	0.00248	2.09e-10	343836	0.000117	40.38
63	rs141533928	G	T	0.01	-0.26815	0.009675	6.89e-169	343836	0.002229	768.2
64	rs1440411	T	C	0.57	-0.015339	0.002064	1.06e-13	343836	0.000161	55.25
65	rs1471633	C	A	0.54	-0.040657	0.002038	1.78e-88	343836	0.001156	397.9
66	rs1472866	A	G	0.5	-0.01165	0.002044	1.2e-08	343836	9.4e-05	32.5
67	rs148179165	A	C	0.31	0.016243	0.002221	2.59e-13	343836	0.000156	53.5
68	rs148185902	A	G	0.01	0.063469	0.009206	5.43e-12	343836	0.000138	47.53
69	rs148269664	A	G	0.02	-0.33363	0.008351	1e-200	343836	0.00462	1595.92
70	rs1541939	G	T	0.26	0.014222	0.002338	1.18e-09	343836	0.000108	37
71	rs1570669	G	A	0.34	0.014237	0.002147	3.36e-11	343836	0.000128	43.96
72	rs16951334	G	A	0.11	0.02156	0.003295	6.01e-11	343836	0.000125	42.82
73	rs17024258	T	C	0.03	0.035978	0.006423	2.12e-08	343836	9.1e-05	31.38
74	rs17050272	A	G	0.41	0.025372	0.002067	1.22e-34	343836	0.000438	150.73
75	rs1705614	T	C	0.72	0.022165	0.002277	2.12e-22	343836	0.000276	94.8
76	rs17477449	C	G	0.02	-0.19945	0.008007	8.15e-137	343836	0.001801	620.42
77	rs17592117	C	T	0.13	0.042875	0.003095	1.28e-43	343836	0.000558	191.86
78	rs17624477	C	T	0.06	0.027214	0.004154	5.73e-11	343836	0.000125	42.92
79	rs17632159	C	G	0.3	-0.033908	0.002214	6.33e-53	343836	0.000682	234.56
80	rs17817497	C	T	0.39	0.017787	0.002083	1.34e-17	343836	0.000212	72.94
81	rs1800961	T	C	0.03	-0.050379	0.005825	5.23e-18	343836	0.000218	74.8
82	rs181673	C	A	0.54	0.018486	0.002035	1.06e-19	343836	0.00024	82.51
83	rs187355703	G	C	0.03	0.057634	0.006462	4.71e-19	343836	0.000231	79.56
84	rs1929926	T	C	0.32	-0.01199	0.002185	4.08e-08	343836	8.8e-05	30.11
85	rs193220	T	C	0.32	-0.015791	0.002187	5.2e-13	343836	0.000152	52.13
86	rs1949651	T	C	0.47	0.012775	0.002045	4.23e-10	343836	0.000113	39.01
87	rs195485	T	C	0.38	-0.013006	0.002095	5.35e-10	343836	0.000112	38.54
88	rs1965132	A	C	0.49	0.015524	0.002051	3.75e-14	343836	0.000167	57.3
89	rs1991371	A	G	0.12	0.025986	0.003134	1.12e-16	343836	0.0002	68.75
90	rs2108093	G	A	0.8	0.015625	0.002534	7.02e-10	343836	0.000111	38.02
91	rs2195525	T	C	0.52	-0.014963	0.002054	3.21e-13	343836	0.000154	53.08
92	rs219787	T	C	0.26	-0.022544	0.00231	1.66e-22	343836	0.000277	95.29
93	rs2229357	A	G	0.24	-0.048044	0.002364	8.53e-92	343836	0.0012	413.14
94	rs2240390	C	T	0.39	-0.014384	0.002091	6.02e-12	343836	0.000138	47.33
95	rs2244552	G	A	0.43	0.032696	0.002054	4.83e-57	343836	0.000737	253.44
96	rs2269863	T	C	0.59	0.013639	0.002066	4.07e-11	343836	0.000127	43.58
97	rs2345962	G	A	0.5	0.015173	0.002039	9.88e-14	343836	0.000161	55.4
98	rs2436958	C	T	0.86	-0.021263	0.002897	2.14e-13	343836	0.000157	53.88
99	rs2437817	A	C	0.33	-0.015239	0.002177	2.54e-12	343836	0.000143	49.02
100	rs2439823	G	A	0.55	0.011672	0.002047	1.19e-08	343836	9.5e-05	32.5
101	rs2480714	T	G	0.7	0.013719	0.002244	9.82e-10	343836	0.000109	37.37
102	rs2523995	T	C	0.11	-0.019947	0.003247	8.13e-10	343836	0.00011	37.73
103	rs2540034	T	C	0.57	0.011723	0.002088	1.98e-08	343836	9.2e-05	31.52
104	rs255751	T	C	0.7	0.019229	0.002222	5.05e-18	343836	0.000218	74.86
105	rs2611774	A	G	0.34	0.013481	0.002153	3.83e-10	343836	0.000114	39.2
106	rs2636590	A	G	0.61	0.011581	0.002089	2.97e-08	343836	8.9e-05	30.73
107	rs2688	T	G	0.61	-0.011457	0.002085	3.91e-08	343836	8.8e-05	30.19
108	rs2695580	A	G	0.42	0.012722	0.0021	1.37e-09	343836	0.000107	36.72
109	rs2713210	G	A	0.36	-0.015694	0.002121	1.39e-13	343836	0.000159	54.73
110	rs2788144	G	A	0.04	0.039458	0.005421	3.39e-13	343836	0.000154	52.97
111	rs2823139	A	G	0.34	0.015734	0.002158	3.05e-13	343836	0.000155	53.17
112	rs2834317	A	G	0.15	0.019118	0.002836	1.58e-11	343836	0.000132	45.43
113	rs28371924	T	G	0.5	-0.012531	0.002049	9.59e-10	343836	0.000109	37.41
114	rs28384289	T	C	0.15	0.028528	0.002863	2.16e-23	343836	0.000289	99.32
115	rs28517717	T	C	0.27	-0.022953	0.002297	1.66e-23	343836	0.00029	99.84
116	rs288749	C	G	0.66	0.012549	0.002146	4.99e-09	343836	9.9e-05	34.2
117	rs2941484	T	C	0.45	0.031849	0.002056	4.05e-54	343836	0.000698	240.03
118	rs2943654	T	C	0.65	0.013195	0.002124	5.2e-10	343836	0.000112	38.6
119	rs2973444	C	T	0.09	-0.025163	0.003642	4.88e-12	343836	0.000139	47.74
120	rs3184504	C	T	0.52	-0.02881	0.002033	1.4e-45	343836	0.000584	200.84
121	rs33938520	T	C	0.25	-0.01345	0.002346	9.79e-09	343836	9.6e-05	32.88
122	rs345748	G	A	0.75	0.015091	0.002354	1.46e-10	343836	0.000119	41.09
123	rs34811474	A	G	0.23	-0.013991	0.002406	6.04e-09	343836	9.8e-05	33.82
124	rs35016056	G	T	0.55	0.013501	0.002046	4.19e-11	343836	0.000127	43.53
125	rs35184622	G	A	0.33	0.013967	0.002248	5.2e-10	343836	0.000112	38.6
126	rs354532	T	C	0.54	0.012135	0.002046	3.01e-09	343836	0.000102	35.18
127	rs357488	G	A	0.85	0.017533	0.002872	1.03e-09	343836	0.000108	37.27
128	rs358226	G	A	0.85	0.017849	0.002876	5.43e-10	343836	0.000112	38.52
129	rs3746574	C	T	0.52	-0.014949	0.002072	5.43e-13	343836	0.000151	52.05
130	rs3786900	G	A	0.27	-0.013319	0.0023	6.96e-09	343836	9.8e-05	33.55
131	rs3799340	T	C	0.42	-0.064343	0.002059	1e-200	343836	0.002832	976.44
132	rs3824359	C	T	0.14	0.019211	0.002911	4.15e-11	343836	0.000127	43.55
133	rs3925584	C	T	0.45	-0.025448	0.002037	8.49e-36	343836	0.000454	156.03
134	rs40270	C	A	0.77	0.020959	0.002512	7.33e-17	343836	0.000202	69.59
135	rs41264869	T	C	0.18	0.016214	0.002655	1.02e-09	343836	0.000108	37.29
136	rs41290716	A	C	0.07	0.035631	0.003979	3.43e-19	343836	0.000233	80.18
137	rs4140872	T	C	0.76	-0.0282	0.002367	1.04e-32	343836	0.000413	141.89
138	rs423144	T	G	0.43	-0.036155	0.002052	1.73e-69	343836	0.000903	310.59
139	rs4293567	A	G	0.31	0.020848	0.002185	1.42e-21	343836	0.000265	91.04
140	rs429358	C	T	0.16	-0.017723	0.002799	2.41e-10	343836	0.000117	40.11
141	rs4415952	C	T	0.73	0.014151	0.002299	7.56e-10	343836	0.00011	37.87
142	rs4441044	A	G	0.64	0.011656	0.00212	3.87e-08	343836	8.8e-05	30.22
143	rs4468717	T	C	0.08	-0.021382	0.003794	1.74e-08	343836	9.2e-05	31.76
144	rs45487598	A	G	0.12	0.018368	0.003181	7.71e-09	343836	9.7e-05	33.35
145	rs455213	C	T	0.46	0.018095	0.002042	7.82e-19	343836	0.000228	78.56
146	rs4575545	A	G	0.31	-0.026075	0.002212	4.47e-32	343836	0.000404	138.99
147	rs4744712	C	A	0.6	0.013584	0.002077	6.14e-11	343836	0.000124	42.78
148	rs4751640	C	A	0.69	-0.012706	0.002223	1.09e-08	343836	9.5e-05	32.67
149	rs478425	T	G	0.37	-0.013937	0.002106	3.67e-11	343836	0.000127	43.79
150	rs4962687	A	G	0.68	-0.016333	0.002185	7.81e-14	343836	0.000162	55.86
151	rs4966019	T	C	0.64	-0.033611	0.002122	1.66e-56	343836	0.000729	250.98
152	rs508205	A	G	0.56	0.014351	0.002046	2.3e-12	343836	0.000143	49.21
153	rs538656	T	G	0.23	0.020552	0.002399	1.08e-17	343836	0.000213	73.37
154	rs541091	A	G	0.47	-0.013042	0.002037	1.54e-10	343836	0.000119	40.98
155	rs541564	A	G	0.35	0.014458	0.002136	1.31e-11	343836	0.000133	45.8
156	rs55838345	C	G	0.12	0.017286	0.003098	2.4e-08	343836	9.1e-05	31.14
157	rs56223908	C	A	0.09	0.12144	0.003668	1e-200	343836	0.003177	1095.9
158	rs56336142	C	T	0.21	-0.016123	0.0025	1.13e-10	343836	0.000121	41.58
159	rs57158761	G	A	0.44	0.013109	0.002052	1.69e-10	343836	0.000119	40.8
160	rs603424	A	G	0.17	0.015215	0.002717	2.15e-08	343836	9.1e-05	31.35
161	rs60767324	C	T	0.09	-0.020099	0.003621	2.85e-08	343836	9e-05	30.81
162	rs6142206	A	G	0.42	0.016467	0.002059	1.28e-15	343836	0.000186	63.96
163	rs62052820	A	G	0.23	0.026149	0.00242	3.26e-27	343836	0.000339	116.77
164	rs62106258	C	T	0.05	-0.034223	0.004738	5.12e-13	343836	0.000152	52.16
165	rs62279635	A	G	0.27	0.013356	0.00231	7.43e-09	343836	9.7e-05	33.42
166	rs62294340	A	G	0.38	-0.017802	0.002092	1.72e-17	343836	0.000211	72.45
167	rs62435145	T	G	0.69	0.033593	0.002271	1.64e-49	343836	0.000636	218.89
168	rs6499163	T	G	0.17	-0.015671	0.002677	4.81e-09	343836	0.0001	34.27
169	rs6589252	C	A	0.82	-0.016656	0.002668	4.32e-10	343836	0.000113	38.97
170	rs66492604	C	T	0.13	0.016825	0.002993	1.88e-08	343836	9.2e-05	31.61
171	rs676015	C	T	0.63	-0.014522	0.002132	9.76e-12	343836	0.000135	46.38
172	rs67995228	G	C	0.2	0.020601	0.002563	9.16e-16	343836	0.000188	64.61
173	rs6811619	A	T	0.69	0.066653	0.002197	1e-200	343836	0.002669	920.15
174	rs686364	G	A	0.23	0.018345	0.002395	1.88e-14	343836	0.000171	58.66
175	rs6965823	A	C	0.32	-0.013374	0.002171	7.21e-10	343836	0.00011	37.97
176	rs700750	A	C	0.63	0.014481	0.002102	5.67e-12	343836	0.000138	47.44
177	rs7093087	A	G	0.17	0.017763	0.00268	3.4e-11	343836	0.000128	43.94
178	rs7154553	G	A	0.2	0.017367	0.002554	1.04e-11	343836	0.000135	46.26
179	rs71603976	T	C	0.02	0.12613	0.006578	6.68e-82	343836	0.001068	367.66
180	rs7161366	C	G	0.71	-0.014603	0.002244	7.58e-11	343836	0.000123	42.37
181	rs7224610	A	C	0.6	-0.028799	0.002095	5.23e-43	343836	0.00055	189.06
182	rs72654143	T	C	0.23	0.015013	0.002445	8.27e-10	343836	0.00011	37.7
183	rs72681698	C	T	0.01	-0.071712	0.009723	1.64e-13	343836	0.000158	54.4
184	rs72799820	T	C	0.15	-0.016962	0.002851	2.7e-09	343836	0.000103	35.39
185	rs72818964	A	G	0.18	0.015535	0.002665	5.59e-09	343836	9.9e-05	33.97
186	rs72951456	T	C	0.05	0.026435	0.004779	3.17e-08	343836	8.9e-05	30.6
187	rs7302925	G	A	0.8	-0.021027	0.002546	1.48e-16	343836	0.000198	68.19
188	rs738408	T	C	0.22	-0.019314	0.002466	4.83e-15	343836	0.000178	61.34
189	rs74475455	A	C	0.02	-0.25799	0.007572	1e-200	343836	0.003365	1160.78
190	rs74606487	G	A	0.15	-0.016513	0.002905	1.31e-08	343836	9.4e-05	32.31
191	rs7461961	A	G	0.55	0.012278	0.002061	2.57e-09	343836	0.000103	35.49
192	rs75095723	C	G	0.02	-0.23032	0.007096	1e-200	343836	0.003054	1053.41
193	rs75104346	A	T	0.02	0.1155	0.007062	4.15e-60	343836	0.000777	267.53
194	rs75588192	A	G	0.14	0.023169	0.002993	9.96e-15	343836	0.000174	59.91
195	rs7616014	C	G	0.78	0.013648	0.002477	3.59e-08	343836	8.8e-05	30.36
196	rs76358556	G	A	0.2	-0.021554	0.002522	1.28e-17	343836	0.000212	73.03
197	rs76895963	G	T	0.02	-0.055657	0.007802	9.76e-13	343836	0.000148	50.89
198	rs7696556	C	A	0.14	-0.017419	0.002937	3.02e-09	343836	0.000102	35.17
199	rs7736102	A	G	0.57	0.014671	0.002054	9.15e-13	343836	0.000148	51.03
200	rs77542162	G	A	0.02	-0.053442	0.006789	3.49e-15	343836	0.00018	61.97
201	rs7779637	G	A	0.55	-0.014326	0.002048	2.64e-12	343836	0.000142	48.94
202	rs784257	C	T	0.81	0.014875	0.002619	1.34e-08	343836	9.4e-05	32.27
203	rs78671965	T	A	0.06	0.027075	0.004497	1.73e-09	343836	0.000105	36.26
204	rs79239275	A	C	0.05	0.027231	0.004856	2.06e-08	343836	9.1e-05	31.44
205	rs79260505	A	G	0.02	0.12606	0.007273	2.89e-67	343836	0.000873	300.42
206	rs8039645	A	C	0.23	0.014158	0.002474	1.05e-08	343836	9.5e-05	32.74
207	rs807624	T	G	0.36	-0.018735	0.002118	9.06e-19	343836	0.000228	78.27
208	rs8192362	A	G	0.73	0.016186	0.002287	1.48e-12	343836	0.000146	50.08
209	rs833805	G	A	0.88	0.026432	0.003338	2.4e-15	343836	0.000182	62.71
210	rs836968	T	C	0.27	-0.014747	0.002304	1.56e-10	343836	0.000119	40.95
211	rs854917	T	C	0.74	-0.012795	0.002322	3.6e-08	343836	8.8e-05	30.36
212	rs871375	A	G	0.66	-0.018139	0.00214	2.33e-17	343836	0.000209	71.85
213	rs9297190	C	T	0.28	0.013052	0.002257	7.32e-09	343836	9.7e-05	33.45
214	rs9297949	C	A	0.53	0.020148	0.002034	4.05e-23	343836	0.000285	98.08
215	rs9534949	G	C	0.73	-0.015739	0.002284	5.54e-12	343836	0.000138	47.49
216	rs9599875	T	A	0.3	-0.017061	0.002214	1.3e-14	343836	0.000173	59.39
217	rs9807214	A	G	0.3	0.012822	0.002215	7.07e-09	343836	9.7e-05	33.52
218	rs9849171	C	G	0.36	-0.011731	0.002118	3.05e-08	343836	8.9e-05	30.68
219	rs9932625	A	G	0.23	0.019386	0.002423	1.25e-15	343836	0.000186	63.99
SUM									0.076613	26381.4
SNPs, single-nucleotide polymorphisms. EA, effect allele. OA, other allele. Beta is the estimated genetic effect. Se is the standard error of the genetic effect. EAF is the effect allele frequency and N is the samples size. CKDGen, the Chronic Kidney Disease Genetics consortium. UKB, UK biobank. VTE, Venous thromboembolism. DVT, deep vein thrombosis. PE, pulmonary embolism. R2, the proportion of …

## Sheet: sTable 2
Supplementary Table 2. SNPs associated with VTE risk factors（PhenoScanner V2 database，p<1E-05）
Traits	SNPs
Body mass index：	rs1047891, rs10774625, rs11663816, rs12472381, rs28530689, rs2867112, rs35198068, rs35396326, rs4808762, rs62052820, rs74904971, rs7986094, rs8050136, rs861536
Smoking：	rs10774625，rs12472381，rs2867112，rs861536
Blood pressure：	rs1047891, rs10774625, rs10857147, rs11644696, rs11663816, rs12472381, rs1440411, rs2867112, rs3925584, rs4997081, rs62052820, rs62294340, rs8050136, rs9895661
Blood lipids:	rs1047891, rs10774625, rs10857147, rs11663816, rs12423664, rs1260326, rs13226650, rs1800961, rs35396326 , rs79598313, rs8050136

## Sheet: sTable 3
Supplementary Table 3. MR Analysis after adjusting for potential VTE risk factors
Exposure	Outcome	Method	nsnp	b	se	pval	lo_ci	up_ci	or	or_lci95	or_uci95
Urate (CKDGen)	Fin_VTE	MR Egger	54	-0.0260443	0.042565	0.543289	-0.109472	0.057383	0.974292	0.896308	1.05906
Urate (CKDGen)	Fin_VTE	Weighted median	54	0.00914478	0.0392408	0.815728	-0.0677671	0.0860567	1.00919	0.934478	1.08987
Urate (CKDGen)	Fin_VTE	Inverse variance weighted (multiplicative random effects)	54	0.0415601	0.0314603	0.186491	-0.0201021	0.103222	1.04244	0.980099	1.10874
Urate (CKDGen)	Fin_VTE	Inverse variance weighted (fixed effects)	54	0.0415601	0.0287439	0.148212	-0.0147779	0.0978981	1.04244	0.985331	1.10285
Urate (CKDGen)	Fin_VTE	Simple mode	54	0.0983503	0.12191	0.423417	-0.140592	0.337293	1.10335	0.868843	1.40115
Urate (CKDGen)	Fin_VTE	Weighted mode	54	0.010939	0.0368887	0.767976	-0.0613628	0.0832408	1.011	0.940482	1.0868
Urate (CKDGen)	Fin_DVT	MR Egger	54	-0.0197507	0.057815	0.734014	-0.133068	0.0935666	0.980443	0.875406	1.09808
Urate (CKDGen)	Fin_DVT	Weighted median	54	-0.0145086	0.0529706	0.784162	-0.118331	0.0893137	0.985596	0.888402	1.09342
Urate (CKDGen)	Fin_DVT	Inverse variance weighted (multiplicative random effects)	54	0.0135471	0.0358786	0.705741	-0.056775	0.0838693	1.01364	0.944807	1.08749
Urate (CKDGen)	Fin_DVT	Inverse variance weighted (fixed effects)	54	0.0135471	0.0411537	0.742017	-0.0671142	0.0942085	1.01364	0.935088	1.09879
Urate (CKDGen)	Fin_DVT	Simple mode	54	-0.0690198	0.154193	0.656252	-0.371238	0.233198	0.933308	0.68988	1.26263
Urate (CKDGen)	Fin_DVT	Weighted mode	54	-0.0175716	0.0512498	0.733059	-0.118021	0.082878	0.982582	0.888677	1.08641
Urate (CKDGen)	Fin_PE	MR Egger	54	-0.0338403	0.0576048	0.559439	-0.146746	0.079065	0.966726	0.863514	1.08227
Urate (CKDGen)	Fin_PE	Weighted median	54	0.0349769	0.0516392	0.498195	-0.0662359	0.13619	1.0356	0.93591	1.1459
Urate (CKDGen)	Fin_PE	Inverse variance weighted (multiplicative random effects)	54	0.0614181	0.0427363	0.150679	-0.0223452	0.145181	1.06334	0.977903	1.15625
Urate (CKDGen)	Fin_PE	Inverse variance weighted (fixed effects)	54	0.0614181	0.0408041	0.132275	-0.018558	0.141394	1.06334	0.981613	1.15188
Urate (CKDGen)	Fin_PE	Simple mode	54	0.0852278	0.155423	0.585747	-0.219401	0.389857	1.08897	0.803	1.47677
Urate (CKDGen)	Fin_PE	Weighted mode	54	0.01932	0.050359	0.702776	-0.0793836	0.118024	1.01951	0.923686	1.12527

## Sheet: sTable 4
Supplementary Table 4. Pleiotropy tests of urate instrumental variables after adjusting for potential VTE risk factors in GWAS for VTE and its subtypes.
Exposure	Outcome	Egger_intercept	Se	Pval
Urate (CKDGen)	Fin_VTE	0.00590978	0.0026128	0.027914
Urate (CKDGen)	Fin_DVT	0.00290873	0.00354723	0.415959
Urate (CKDGen)	Fin_PE	0.00832721	0.00353601	0.0223332
CKDGen, the Chronic Kidney Disease Genetics consortium.
